# Supplementary material for: Superior Efficacy of Apathogenic Genotype I (V4) over Lentogenic Genotype II (LaSota) Live Vaccines against Newcastle Disease Virus Genotype VII.1.1 in Pathogen-Associated Molecular Pattern-H9N2 Vaccinated Broiler Chickens
Source: Vaccines (Basel). 2023 Oct 25;11(11):1638. doi: 10.3390/vaccines11111638 (PMC10674370; doi:10.3390/vaccines11111638)
Supplement: Supplementary file 1 [file vaccines-11-01638-s001.zip]

Archive with 1 entries (1 files):
- vaccines-2587246-supplementary tables and figures.pdf
